# Supplementary material for: Uncovering key clinical trial features influencing recruitment
Source: J Clin Transl Sci. 2023 Sep 4;7(1):e199. doi: 10.1017/cts.2023.623 (PMC10565197; doi:10.1017/cts.2023.623)
Supplement: Idnay et al. supplementary material 2 — Idnay et al. supplementary material [file S2059866123006234sup002.xlsx]

## Sheet: Sheet1
	Protocol duration (years)*	Number of modifications*	Multicenter research	Resource utilized: CRR	Resource utilized: CCPH	No resources utilized	Procedures include: Recordingsubjects	Procedures include: Behavioral intervention	Procedures include: Biological specimens collection	Cancer research	Procedures include: Drug or biologic evaluation	Procedures include: Genetic research	Involves imaging or radiation	Procedures include: Medical device	Procedures include: Surgical procedures	Procedures include: Survey, interview, questionnaires	Procedures include: Systematic observation	Procedures include: Cognitive testing	Procedures include: Educational testing	Procedures include: Noninvasive measurements	Procedures include: Taste testing	Recruitment methods not involved	Recruitment method: Person-to-person	Recruitment method: Radio	Recruitment method: Newspapers	Recruitment method: Direct mail	Recruitment method: Website	Recruitment method: Email	Recruitment method: Television	Recruitment method: Telephone	Recruitment method: Newsletter	Recruitment method: ResearchMatch posting	Written consent will be obtained	Written documentation of consent waived	Written consent: Waive per 45cfr46116 requirement	Written consent: Exception 21cfr5024 emergency	Exempt research	Target enrollment*	Enrolled to date*	Target accrual*	Study have substudies	Population involve: Minors	Population involve: Pregnant	Population involve: Lacking capacity to consent	Population involve: CU/NYPH Affiliates	Population involve: Economically disadvantaged	Population involve: Educationally disadvantaged	Population involve: Non-English speaking participants	Targeted population: Other vulnerable populations
Protocol duration (years)*	1	-0.244473	-0.0844025	-0.224677	-0.0340575	0.0903518	-0.0567206	0.0131456	0.0324166	0.29079	-0.0992754	-0.225547	0.0686525	-0.0553663	0.00500241	-0.135106	-0.0681346	-0.04962	-0.0059386	0.022699	0.0119322	0.0570438	-0.0748211	-0.0608539	-0.00308679	-0.015658	-0.00646155	-0.0806125	-0.0639067	-0.0842146	-0.0261936	-0.0419059	-0.0624915	-0.0892425	-0.0265883	0.00154506	0.0792059	0.146203	0.162571	0.130466	-0.187322	0.144291	0.0482559	-0.0417339	0.118476	0.114899	0.0767331	0.0665739	0.0120675
Number of modifications*	-0.244473	1	0.10461	-0.029442	0.000498535	-0.0852593	-0.0413138	-0.0964323	0.0981168	0.0898802	0.121763	0.0922643	0.11782	0.0373084	-0.0156792	0.0195808	0.111679	0.0155604	0.000498535	-0.0362214	-0.0164936	-0.0926793	0.0970313	0.0656296	-0.0631716	0.00167495	0.196827	-0.0311791	0.0187346	-0.00427953	0.0173292	-0.0804588	0.0693358	0.0482417	0.023547	-0.0270373	-0.0671782	-0.087943	-0.0878193	-0.0912033	0.140522	-0.107802	-0.082453	-0.089364	0.113257	-0.0447698	-0.0136043	0.0466138	-0.0670911
Multicenter research	-0.0844025	0.10461	1	-0.0366487	0.00970737	-0.0338327	0.0220482	-0.166725	0.193764	0.113465	0.0936856	0.115124	0.129253	0.0039118	0.0445046	-0.0340806	0.0137458	0.0333675	0.00970737	-0.0126806	0.0218179	0.0511562	-0.0532325	0.0239312	-0.0880326	-0.0506158	0.0978351	-0.0690509	0.0218179	-0.0933695	0.0239312	-0.0333638	-0.0218179	0.0433197	0.0168567	0.0137458	0.0168567	-0.00993411	-0.0200939	-0.0345563	0.0823835	0.0333675	-0.166725	0.0345368	0.0277051	0.0134417	-0.00615447	-0.0360181	0.0341093
Resource utilized: CRR	-0.224677	-0.029442	-0.0366487	1	-0.0308934	-0.591749	0.176978	-0.00721021	0.161206	-0.273137	0.213545	0.217623	-0.065917	-0.161054	-0.0896137	0.182762	0.036591	0.325149	-0.0308934	0.195276	-0.0184295	0.0671811	-0.0305912	0.110326	0.0170827	0.0348333	0.0261472	0.212795	0.0835815	0.215031	0.110326	0.116835	0.0184295	0.101991	0.0120327	0.036591	-0.053646	-0.0837146	-0.0700207	-0.0765473	0.132477	0.104011	-0.0476904	0.233531	0.03327	-0.114967	-0.0423145	-0.273557	0.057573
Resource utilized: CCPH	-0.0340575	0.000498535	0.00970737	-0.0308934	1	-0.0488636	0.146011	-0.00728067	0.0150376	-0.0373635	0.0190623	0.0569568	0.0401116	-0.021228	-0.0116955	0.0326848	-0.0036123	0.130793	-0.00255102	0.0403271	-0.00573358	-0.0134434	0.0139891	-0.00628894	-0.00628894	-0.00857081	0.046669	-0.0125927	-0.00573358	-0.0150376	-0.00628894	0.253546	0.00573358	-0.0113841	-0.00442981	-0.0036123	-0.00442981	-0.00485122	-0.00475017	-0.00426304	-0.0216497	-0.0195042	-0.00728067	0.12934	-0.00728067	-0.0160389	-0.0131645	-0.0557952	-0.00896365
No resources utilized	0.0903518	-0.0852593	-0.0338327	-0.591749	-0.0488636	1	-0.00503244	0.0768854	-0.27051	-0.396185	-0.3747	-0.365557	-0.21448	0.192098	0.123506	-0.121889	0.00236709	-0.161467	0.0522069	0.0101239	-0.0643916	0.0497805	-0.0685501	-0.0374065	0.0456486	0.0519217	-0.44431	-0.0893629	-0.0643916	-0.0460008	-0.0374065	-0.0332697	0.0189591	0.0193291	0.0321541	0.00236709	-0.0263485	0.142346	0.122786	0.127355	-0.091275	0.0809648	0.112943	-0.212489	-0.0673435	0.204677	0.123372	0.0570303	0.0354685
Procedures include: Recordingsubjects	-0.0567206	-0.0413138	0.0220482	0.176978	0.146011	-0.00503244	1	0.300073	0.0126438	-0.221442	-0.0688929	0.0416682	-0.0973384	-0.0070405	0.107277	0.11551	-0.0247399	0.405606	-0.0174714	0.141062	0.0342194	0.0736065	-0.0962972	0.0240996	0.0912708	-0.00876684	0.0387235	0.124279	-0.0392681	0.228278	0.0912708	0.0600486	-0.0342194	0.152417	-0.0303389	0.0910074	-0.0303389	-0.00293381	0.00364318	-0.00882548	0.0109383	0.0624872	0.00845904	0.253834	-0.0498638	0.061462	-0.022669	-0.100714	0.0822191
Procedures include: Behavioral intervention	0.0131456	-0.0964323	-0.166725	-0.00721021	-0.00728067	0.0768854	0.300073	1	-0.220624	-0.106636	-0.218311	-0.0915301	-0.144512	-0.0101403	-0.0333791	0.0537786	-0.0103096	-0.00204653	-0.00728067	0.0411858	-0.0163638	0.0341253	-0.0301221	-0.0179488	0.129007	0.194022	-0.0837064	0.271112	-0.0163638	0.286509	-0.0179488	0.0653275	0.0163638	0.303529	-0.0126428	-0.0103096	-0.0126428	0.0871532	0.0863737	0.0782914	0.0377317	0.0515725	0.234416	-0.00311224	-0.0207792	0.0791532	-0.0375717	-0.0505922	-0.0255825
Procedures include: Biological specimens collection	0.0324166	0.0981168	0.193764	0.161206	0.0150376	-0.27051	0.0126438	-0.220624	1	0.181328	0.563557	0.226533	0.107432	-0.34372	0.0266072	-0.00908324	0.0212935	0.0595996	-0.169643	0.124831	-0.0492183	-0.0330507	0.0260455	0.0370716	0.0370716	0.0505226	0.191555	0.034594	0.033798	-0.0134176	-0.0388093	0.0107498	-0.033798	-0.0196462	-0.0807858	0.0212935	0.0261126	-0.216301	-0.170802	-0.14652	0.024844	0.087286	-0.154738	0.0338871	0.0429177	-0.0989768	-0.0367635	-0.0825101	-0.0012384
Cancer research	0.29079	0.0898802	0.113465	-0.273137	-0.0373635	-0.396185	-0.221442	-0.106636	0.181328	1	0.279196	0.137354	0.434503	-0.132123	-0.0744343	-0.221367	-0.0529075	-0.238158	-0.0373635	-0.304365	0.0584817	-0.132665	0.101445	-0.0921108	-0.0921108	-0.125532	0.534055	-0.161767	-0.0839769	-0.220248	-0.0921108	-0.147364	-0.0109955	-0.166737	-0.0648812	-0.0529075	0.0574129	-0.0993702	-0.0934848	-0.0927628	-0.0819378	-0.0481152	-0.106636	-0.100396	0.00642503	-0.179565	-0.149201	0.102722	-0.131286
Procedures include: Drug or biologic evaluation	-0.0992754	0.121763	0.0936856	0.213545	0.0190623	-0.3747	-0.0688929	-0.218311	0.563557	0.279196	1	0.272616	0.15892	-0.552965	-0.192979	-0.00782033	-0.0812534	0.0311434	-0.133825	0.0619806	-0.0258812	-0.0544855	0.0751232	0.0469936	-0.0158244	-0.0760457	0.25393	-0.00434171	0.0428438	-0.0284502	0.0469936	-0.00521677	-0.0428438	-0.094478	-0.0553943	0.0269926	0.0331015	-0.138851	-0.132227	-0.210328	0.0128815	0.00822325	-0.0546819	0.0564539	-0.000138787	-0.173863	-0.0909827	-0.155875	-0.0225546
Procedures include: Genetic research	-0.225547	0.0922643	0.115124	0.217623	0.0569568	-0.365557	0.0416682	-0.0915301	0.226533	0.137354	0.272616	1	0.146415	-0.143101	0.00456969	0.158047	0.0086151	0.130409	-0.0447887	-0.132971	-0.00919373	-0.0916724	0.106123	0.0149987	0.0149987	-0.0883264	0.212635	-0.0245597	-0.00919373	0.0171211	0.0568036	0.0106194	0.100666	0.0152017	-0.0188818	-0.0634218	-0.077775	-0.104985	-0.0909347	-0.0786968	0.143644	-0.0373761	-0.0915301	0.0924228	-0.0189341	-0.121673	-0.12612	-0.165706	-0.038207
Involves imaging or radiation	0.0686525	0.11782	0.129253	-0.065917	0.0401116	-0.21448	-0.0973384	-0.144512	0.107432	0.434503	0.15892	0.146415	1	0.0412392	0.0174823	-0.044275	-0.0900561	-0.00427263	0.0401116	-0.00188134	0.0435346	-0.188008	0.165953	0.0562738	-0.071562	-0.0552924	0.345861	-0.0913565	-0.0030842	-0.202954	0.0136618	0.0218569	0.049703	-0.0889424	0.00962315	-0.0900561	0.00962315	-0.0917372	-0.0944235	-0.140387	-0.0347318	-0.144201	-0.144512	0.0942462	0.00348334	-0.146282	-0.114119	0.0161931	-0.101998
Procedures include: Medical device	-0.0553663	0.0373084	0.0039118	-0.161054	-0.021228	0.192098	-0.0070405	-0.0101403	-0.34372	-0.132123	-0.552965	-0.143101	0.0412392	1	0.226811	0.00647768	0.0700535	-0.0563123	0.120172	-0.0150558	0.0158499	-0.0258887	0.0333301	-0.0523327	-0.0523327	0.0150554	-0.0832778	0.0166025	-0.0477114	-0.0469914	-0.0523327	-0.00936579	0.0477114	0.00490135	-0.0368622	-0.0300593	-0.0368622	0.0704182	0.0532663	0.000327961	0.0755864	-0.119906	-0.0101403	-0.0379822	-0.0605853	0.0393988	0.0363917	0.180012	-0.0331863
Procedures include: Surgical procedures	0.00500241	-0.0156792	0.0445046	-0.0896137	-0.0116955	0.123506	0.107277	-0.0333791	0.0266072	-0.0744343	-0.192979	0.00456969	0.0174823	0.226811	1	0.0483129	-0.016561	-0.0205139	-0.0116955	0.0899047	-0.0262863	-0.0150527	-0.0258829	-0.0288324	-0.0288324	-0.0392939	-0.0880072	-0.00840893	-0.0262863	-0.0266072	-0.0288324	-0.0461275	0.0262863	-0.0521917	-0.020309	-0.016561	-0.020309	0.00215086	-0.00842196	0.160188	0.0925846	-0.0549667	-0.0333791	0.0120856	-0.0333791	0.0870131	0.0819608	0.0234483	0.160784
Procedures include: Survey, interview, questionnaires	-0.135106	0.0195808	-0.0340806	0.182762	0.0326848	-0.121889	0.11551	0.0537786	-0.00908324	-0.221367	-0.00782033	0.158047	-0.044275	0.00647768	0.0483129	1	0.0462824	0.249897	-0.0780491	0.101137	-0.0758677	0.0375783	-0.027426	0.0805767	0.0350786	-0.0254739	-0.0271404	0.137578	0.0734612	0.111075	0.0805767	0.0997946	-0.0236849	0.0938415	0.0567567	0.0462824	-0.00733923	0.0514039	0.0627588	0.0391835	0.10792	-0.0821163	-0.0252307	0.0715969	-0.0252307	-0.0652513	-0.037049	-0.0588025	0.0175735
Procedures include: Systematic observation	-0.0681346	0.111679	0.0137458	0.036591	-0.0036123	0.00236709	-0.0247399	-0.0103096	0.0212935	-0.0529075	-0.0812534	0.0086151	-0.0900561	0.0700535	-0.016561	0.0462824	1	-0.0276184	-0.0036123	-0.0162355	-0.00811887	-0.0190362	0.0198088	-0.00890526	-0.00890526	-0.0121364	-0.0774025	-0.0178316	-0.00811887	-0.0212935	-0.00890526	-0.0142471	0.00811887	-0.0161201	-0.00627271	-0.00511509	-0.00627271	-0.011452	-0.00958217	-0.0122966	0.0680976	0.0787937	-0.0103096	-0.0279287	0.24292	-0.0227114	-0.0186412	-0.0790072	-0.0126927
Procedures include: Cognitive testing	-0.04962	0.0155604	0.0333675	0.325149	0.130793	-0.161467	0.405606	-0.00204653	0.0595996	-0.238158	0.0311434	0.130409	-0.00427263	-0.0563123	-0.0205139	0.249897	-0.0276184	1	-0.0195042	0.199625	0.0237236	0.232311	-0.216833	0.0136707	0.0136707	-0.0655295	0.0985677	0.0327499	-0.043837	0.0511458	0.137178	0.120668	-0.0912842	-0.0517383	-0.0338688	0.0787937	0.0531276	0.0719148	0.0847559	-0.0435828	0.0226661	-0.126591	0.0515725	0.5643	-0.0556656	0.00861601	-0.00757843	-0.0917776	0.0634939
Procedures include: Educational testing	-0.0059386	0.000498535	0.00970737	-0.0308934	-0.00255102	0.0522069	-0.0174714	-0.00728067	-0.169643	-0.0373635	-0.133825	-0.0447887	0.0401116	0.120172	-0.0116955	-0.0780491	-0.0036123	-0.0195042	1	0.0403271	0.444926	-0.0134434	0.0139891	-0.00628894	-0.00628894	-0.00857081	-0.054662	-0.0125927	-0.00573358	-0.0150376	-0.00628894	-0.0100614	0.00573358	-0.0113841	-0.00442981	-0.0036123	-0.00442981	-0.00873469	-0.00728985	-0.00825611	-0.0216497	-0.0195042	-0.00728067	0.12934	-0.00728067	0.159052	0.193781	0.0457211	-0.00896365
Procedures include: Noninvasive measurements	0.022699	-0.0362214	-0.0126806	0.195276	0.0403271	0.0101239	0.141062	0.0411858	0.124831	-0.304365	0.0619806	-0.132971	-0.00188134	-0.0150558	0.0899047	0.101137	-0.0162355	0.199625	0.0403271	1	0.0440748	-0.0394262	0.0628739	0.0142952	0.0994169	0.00893601	-0.161921	0.0879093	-0.0024881	0.123229	-0.0282656	0.0773431	0.0024881	0.0583159	0.0100693	-0.0162355	0.0100693	0.0587132	0.0584367	0.0603775	0.0828383	0.0132767	0.0411858	0.0961711	0.115095	0.0545484	0.122579	-0.0305057	0.0810373
Procedures include: Taste testing	0.0119322	-0.0164936	0.0218179	-0.0184295	-0.00573358	-0.0643916	0.0342194	-0.0163638	-0.0492183	0.0584817	-0.0258812	-0.00919373	0.0435346	0.0158499	-0.0262863	-0.0758677	-0.00811887	0.0237236	0.444926	0.0440748	1	-0.030215	0.0314414	-0.0141348	-0.0141348	-0.0192634	0.059342	0.0684194	-0.0128866	0.0492183	-0.0141348	-0.0226136	0.0128866	-0.0255865	-0.00995629	-0.00811887	-0.00995629	-0.018759	-0.0159815	-0.0180433	0.0140394	0.0237236	-0.0163638	0.0896822	0.14441	0.121363	0.0634366	0.0114953	-0.0201464
Recruitment methods not involved	0.0570438	-0.0926793	0.0511562	0.0671811	-0.0134434	0.0497805	0.0736065	0.0341253	-0.0330507	-0.132665	-0.0544855	-0.0916724	-0.188008	-0.0258887	-0.0150527	0.0375783	-0.0190362	0.232311	-0.0134434	-0.0394262	-0.030215	1	-0.921198	-0.0331416	-0.0331416	-0.0451667	-0.246983	-0.0663616	-0.030215	-0.0792456	-0.0331416	-0.0530217	-0.335154	0.035461	-0.0233444	0.268703	0.211895	0.13674	0.153316	-0.000960261	0.0555346	-0.102784	0.0341253	0.28883	0.0341253	0.0574318	0.0564602	-0.0265445	0.0122634
Recruitment method: Person-to-person	-0.0748211	0.0970313	-0.0532325	-0.0305912	0.0139891	-0.0685501	-0.0962972	-0.0301221	0.0260455	0.101445	0.0751232	0.106123	0.165953	0.0333301	-0.0258829	-0.027426	0.0198088	-0.216833	0.0139891	0.0628739	0.0314414	-0.921198	1	0.0344868	0.0344868	0.0469999	0.200524	0.0690551	0.0314414	0.082462	0.0344868	0.0551737	0.3216	-0.0298054	0.0242919	-0.258222	-0.203011	-0.129035	-0.145522	0.00337971	-0.0178638	0.106956	-0.0301221	-0.242166	-0.0301221	-0.0835028	-0.0493988	0.0475036	-0.00833866
Recruitment method: Radio	-0.0608539	0.0656296	0.0239312	0.110326	-0.00628894	-0.0374065	0.0240996	-0.0179488	0.0370716	-0.0921108	0.0469936	0.0149987	0.0562738	-0.0523327	-0.0288324	0.0805767	-0.00890526	0.0136707	-0.00628894	0.0142952	-0.0141348	-0.0331416	0.0344868	1	-0.0155039	0.104686	0.0734167	0.234183	0.726528	0.266452	0.153747	0.0835064	0.0141348	0.0686848	0.227514	-0.00890526	-0.0109206	-0.0139275	-0.012938	-0.016369	0.0612469	0.0136707	-0.0179488	0.0126234	0.129007	0.0324009	0.0525752	0.029293	-0.0220978
Recruitment method: Newspapers	-0.00308679	-0.0631716	-0.0880326	0.0170827	-0.00628894	0.0456486	0.0912708	0.129007	0.0370716	-0.0921108	-0.0158244	0.0149987	-0.071562	-0.0523327	-0.0288324	0.0350786	-0.00890526	0.0136707	-0.00628894	0.0994169	-0.0141348	-0.0331416	0.0344868	-0.0155039	1	0.104686	-0.0931216	0.0573646	-0.0141348	0.11469	-0.0155039	-0.0248039	0.0141348	0.165434	-0.0109206	-0.00890526	-0.0109206	-0.00743857	-0.00471284	-0.00511879	0.0039373	-0.0480831	0.129007	0.0126234	-0.0179488	-0.0395401	-0.0324539	-0.13755	-0.0220978
Recruitment method: Direct mail	-0.015658	0.00167495	-0.0506158	0.0348333	-0.00857081	0.0519217	-0.00876684	0.194022	0.0505226	-0.125532	-0.0760457	-0.0883264	-0.0552924	0.0150554	-0.0392939	-0.0254739	-0.0121364	-0.0655295	-0.00857081	0.00893601	-0.0192634	-0.0451667	0.0469999	0.104686	0.104686	1	0.00204757	0.220573	0.118383	0.287922	-0.0211293	0.0467106	0.0192634	0.105593	-0.0148831	-0.0121364	-0.0148831	-0.0183549	-0.0173283	-0.017546	0.0550683	0.0721876	0.0847806	-0.0662658	-0.0244613	-0.000408233	-0.0442294	-0.00142014	-0.0301157
Recruitment method: Website	-0.00646155	0.196827	0.0978351	0.0261472	0.046669	-0.44431	0.0387235	-0.0837064	0.191555	0.534055	0.25393	0.212635	0.345861	-0.0832778	-0.0880072	-0.0271404	-0.0774025	0.0985677	-0.054662	-0.161921	0.059342	-0.246983	0.200524	0.0734167	-0.0931216	0.00204757	1	0.0781381	0.059342	-0.0608909	0.0734167	0.0774903	0.0773068	-0.148733	0.08104	-0.0774025	-0.0362665	-0.125355	-0.1262	-0.12052	0.0295229	-0.144489	-0.119857	0.0293659	0.024744	-0.131309	-0.114749	0.0357162	-0.0140428
Recruitment method: Email	-0.0806125	-0.0311791	-0.0690509	0.212795	-0.0125927	-0.0893629	0.124279	0.271112	0.034594	-0.161767	-0.00434171	-0.0245597	-0.0913565	0.0166025	-0.00840893	0.137578	-0.0178316	0.0327499	-0.0125927	0.0879093	0.0684194	-0.0663616	0.0690551	0.234183	0.0573646	0.220573	0.0781381	1	0.261864	0.480685	-0.0310444	0.346369	0.028303	0.145955	0.10268	-0.0178316	-0.0218671	-0.0265867	-0.0276808	-0.0279612	0.102681	0.0650073	0.117586	-0.065369	-0.03594	-0.0791736	-0.020569	-0.144698	0.0187572
Recruitment method: Television	-0.0639067	0.0187346	0.0218179	0.0835815	-0.00573358	-0.0643916	-0.0392681	-0.0163638	0.033798	-0.0839769	0.0428438	-0.00919373	-0.0030842	-0.0477114	-0.0262863	0.0734612	-0.00811887	-0.043837	-0.00573358	-0.0024881	-0.0128866	-0.030215	0.0314414	0.726528	-0.0141348	0.118383	0.059342	0.261864	1	0.132235	-0.0141348	0.0958815	0.0128866	-0.0255865	0.250898	-0.00811887	-0.00995629	-0.015093	-0.0134296	-0.0121457	0.0140394	0.0237236	-0.0163638	-0.0443296	0.14441	0.0426573	0.0634366	0.0571282	-0.0201464
Recruitment method: Telephone	-0.0842146	-0.00427953	-0.0933695	0.215031	-0.0150376	-0.0460008	0.228278	0.286509	-0.0134176	-0.220248	-0.0284502	0.0171211	-0.202954	-0.0469914	-0.0266072	0.111075	-0.0212935	0.0511458	-0.0150376	0.123229	0.0492183	-0.0792456	0.082462	0.266452	0.11469	0.287922	-0.0608909	0.480685	0.132235	1	0.11469	0.0378095	0.033798	0.410032	0.187684	-0.0212935	-0.0261126	0.00676684	0.00670145	-0.0100504	0.180707	0.189578	0.088853	-0.00642807	0.0229677	0.0667232	0.0367635	-0.123194	0.0012384
Recruitment method: Newsletter	-0.0261936	0.0173292	0.0239312	0.110326	-0.00628894	-0.0374065	0.0912708	-0.0179488	-0.0388093	-0.0921108	0.0469936	0.0568036	0.0136618	-0.0523327	-0.0288324	0.0805767	-0.00890526	0.137178	-0.00628894	-0.0282656	-0.0141348	-0.0331416	0.0344868	0.153747	-0.0155039	-0.0211293	0.0734167	-0.0310444	-0.0141348	0.11469	1	-0.0248039	0.0141348	-0.0280647	-0.0109206	-0.00890526	-0.0109206	-0.0159486	-0.0130608	-0.0196503	0.118557	0.0136707	-0.0179488	0.135117	-0.0179488	-0.0395401	-0.0324539	-0.0124177	-0.0220978
Recruitment method: ResearchMatch posting	-0.0419059	-0.0804588	-0.0333638	0.116835	0.253546	-0.0332697	0.0600486	0.0653275	0.0107498	-0.147364	-0.00521677	0.0106194	0.0218569	-0.00936579	-0.0461275	0.0997946	-0.0142471	0.120668	-0.0100614	0.0773431	-0.0226136	-0.0530217	0.0551737	0.0835064	-0.0248039	0.0467106	0.0774903	0.346369	0.0958815	0.0378095	-0.0248039	1	0.0226136	-0.0448994	-0.0174714	-0.0142471	-0.0174714	-0.00031101	-0.0162209	-0.0219133	-0.0120383	-0.0769258	0.0653275	0.000598385	-0.0287154	-0.0172203	0.0569058	-0.00652028	-0.0353531
Written consent will be obtained	-0.0624915	0.0693358	-0.0218179	0.0184295	0.00573358	0.0189591	-0.0342194	0.0163638	-0.033798	-0.0109955	-0.0428438	0.100666	0.049703	0.0477114	0.0262863	-0.0236849	0.00811887	-0.0912842	0.00573358	0.0024881	0.0128866	-0.335154	0.3216	0.0141348	0.0141348	0.0192634	0.0773068	0.028303	0.0128866	0.033798	0.0141348	0.0226136	1	0.0255865	0.00995629	-0.630025	-0.772608	-0.333867	-0.360484	0.00445308	-0.0140394	0.043837	-0.14441	-0.0896822	0.0163638	-0.0426573	-0.0634366	-0.0571282	-0.111812
Written documentation of consent waived	-0.0892425	0.0482417	0.0433197	0.101991	-0.0113841	0.0193291	0.152417	0.303529	-0.0196462	-0.166737	-0.094478	0.0152017	-0.0889424	0.00490135	-0.0521917	0.0938415	-0.0161201	-0.0517383	-0.0113841	0.0583159	-0.0255865	0.035461	-0.0298054	0.0686848	0.165434	0.105593	-0.148733	0.145955	-0.0255865	0.410032	-0.0280647	-0.0448994	0.0255865	1	-0.0197683	-0.0161201	-0.0197683	0.0244131	0.0325572	0.0129971	0.263748	0.0894641	0.0515145	-0.0179953	0.0515145	0.0517973	-0.0101416	-0.17746	-0.0400008
Written consent: Waive per 45cfr46116 requirement	-0.0265883	0.023547	0.0168567	0.0120327	-0.00442981	0.0321541	-0.0303389	-0.0126428	-0.0807858	-0.0648812	-0.0553943	-0.0188818	0.00962315	-0.0368622	-0.020309	0.0567567	-0.00627271	-0.0338688	-0.00442981	0.0100693	-0.00995629	-0.0233444	0.0242919	0.227514	-0.0109206	-0.0148831	0.08104	0.10268	0.250898	0.187684	-0.0109206	-0.0174714	0.00995629	-0.0197683	1	-0.00627271	-0.00769231	-0.0126201	-0.0104104	-0.0105395	-0.0375945	-0.0338688	-0.0126428	-0.0342494	0.194383	0.0734965	0.096926	-0.0968877	-0.0155653
Written consent: Exception 21cfr5024 emergency	0.00154506	-0.0270373	0.0137458	0.036591	-0.0036123	0.00236709	0.0910074	-0.0103096	0.0212935	-0.0529075	0.0269926	-0.0634218	-0.0900561	-0.0300593	-0.016561	0.0462824	-0.00511509	0.0787937	-0.0036123	-0.0162355	-0.00811887	0.268703	-0.258222	-0.00890526	-0.00890526	-0.0121364	-0.0774025	-0.0178316	-0.00811887	-0.0212935	-0.00890526	-0.0142471	-0.630025	-0.0161201	-0.00627271	1	-0.00627271	-0.00457814	-0.00979372	0.000425457	0.0680976	-0.0276184	-0.0103096	0.183148	-0.0103096	-0.0227114	-0.0186412	0.064742	0.195151
Exempt research	0.0792059	-0.0671782	0.0168567	-0.053646	-0.00442981	-0.0263485	-0.0303389	-0.0126428	0.0261126	0.0574129	0.0331015	-0.077775	0.00962315	-0.0368622	-0.020309	-0.00733923	-0.00627271	0.0531276	-0.00442981	0.0100693	-0.00995629	0.211895	-0.203011	-0.0109206	-0.0109206	-0.0148831	-0.0362665	-0.0218671	-0.00995629	-0.0261126	-0.0109206	-0.0174714	-0.772608	-0.0197683	-0.00769231	-0.00627271	1	0.433657	0.472195	-0.00608197	-0.0375945	-0.0338688	0.194383	-0.0342494	-0.0126428	0.0734965	0.096926	0.0206335	-0.0155653
Target enrollment*	0.146203	-0.087943	-0.00993411	-0.0837146	-0.00485122	0.142346	-0.00293381	0.0871532	-0.216301	-0.0993702	-0.138851	-0.104985	-0.0917372	0.0704182	0.00215086	0.0514039	-0.011452	0.0719148	-0.00873469	0.0587132	-0.018759	0.13674	-0.129035	-0.0139275	-0.00743857	-0.0183549	-0.125355	-0.0265867	-0.015093	0.00676684	-0.0159486	-0.00031101	-0.333867	0.0244131	-0.0126201	-0.00457814	0.433657	1	0.964488	0.325258	0.0294095	-0.0217015	0.449539	-0.0346397	-0.0133375	0.220875	0.22403	0.0935269	-0.0200025
Enrolled to date*	0.162571	-0.0878193	-0.0200939	-0.0700207	-0.00475017	0.122786	0.00364318	0.0863737	-0.170802	-0.0934848	-0.132227	-0.0909347	-0.0944235	0.0532663	-0.00842196	0.0627588	-0.00958217	0.0847559	-0.00728985	0.0584367	-0.0159815	0.153316	-0.145522	-0.012938	-0.00471284	-0.0173283	-0.1262	-0.0276808	-0.0134296	0.00670145	-0.0130608	-0.0162209	-0.360484	0.0325572	-0.0104104	-0.00979372	0.472195	0.964488	1	0.225496	0.0363607	-0.00274619	0.413081	-0.0286409	-0.0107324	0.217658	0.200847	0.0670435	-0.0197093
Target accrual*	0.130466	-0.0912033	-0.0345563	-0.0765473	-0.00426304	0.127355	-0.00882548	0.0782914	-0.14652	-0.0927628	-0.210328	-0.0786968	-0.140387	0.000327961	0.160188	0.0391835	-0.0122966	-0.0435828	-0.00825611	0.0603775	-0.0180433	-0.000960261	0.00337971	-0.016369	-0.00511879	-0.017546	-0.12052	-0.0279612	-0.0121457	-0.0100504	-0.0196503	-0.0219133	0.00445308	0.0129971	-0.0105395	0.000425457	-0.00608197	0.325258	0.225496	1	-0.0289175	0.00533307	0.246997	0.0799287	-0.00321259	0.143306	0.103698	0.0905856	0.197151
Study have substudies	-0.187322	0.140522	0.0823835	0.132477	-0.0216497	-0.091275	0.0109383	0.0377317	0.024844	-0.0819378	0.0128815	0.143644	-0.0347318	0.0755864	0.0925846	0.10792	0.0680976	0.0226661	-0.0216497	0.0828383	0.0140394	0.0555346	-0.0178638	0.0612469	0.0039373	0.0550683	0.0295229	0.102681	0.0140394	0.180707	0.118557	-0.0120383	-0.0140394	0.263748	-0.0375945	0.0680976	-0.0375945	0.0294095	0.0363607	-0.0289175	1	0.0226661	-0.0120286	0.0399997	0.0377317	0.0100414	0.0610263	-0.0215627	0.00561186
Population involve: Minors	0.144291	-0.107802	0.0333675	0.104011	-0.0195042	0.0809648	0.0624872	0.0515725	0.087286	-0.0481152	0.00822325	-0.0373761	-0.144201	-0.119906	-0.0549667	-0.0821163	0.0787937	-0.126591	-0.0195042	0.0132767	0.0237236	-0.102784	0.106956	0.0136707	-0.0480831	0.0721876	-0.144489	0.0650073	0.0237236	0.189578	0.0136707	-0.0769258	0.043837	0.0894641	-0.0338688	-0.0276184	-0.0338688	-0.0217015	-0.00274619	0.00533307	0.0226661	1	0.0515725	-0.128452	-0.00204653	0.0611136	-0.0386026	-0.122215	-0.0245241
Population involve: Pregnant	0.0482559	-0.082453	-0.166725	-0.0476904	-0.00728067	0.112943	0.00845904	0.234416	-0.154738	-0.106636	-0.0546819	-0.0915301	-0.144512	-0.0101403	-0.0333791	-0.0252307	-0.0103096	0.0515725	-0.00728067	0.0411858	-0.0163638	0.0341253	-0.0301221	-0.0179488	0.129007	0.0847806	-0.119857	0.117586	-0.0163638	0.088853	-0.0179488	0.0653275	-0.14441	0.0515145	-0.0126428	-0.0103096	0.194383	0.449539	0.413081	0.246997	-0.0120286	0.0515725	1	-0.056291	-0.0207792	0.141618	0.110085	0.0218403	-0.0255825
Population involve: Lacking capacity to consent	-0.0417339	-0.089364	0.0345368	0.233531	0.12934	-0.212489	0.253834	-0.00311224	0.0338871	-0.100396	0.0564539	0.0924228	0.0942462	-0.0379822	0.0120856	0.0715969	-0.0279287	0.5643	0.12934	0.0961711	0.0896822	0.28883	-0.242166	0.0126234	0.0126234	-0.0662658	0.0293659	-0.065369	-0.0443296	-0.00642807	0.135117	0.000598385	-0.0896822	-0.0179953	-0.0342494	0.183148	-0.0342494	-0.0346397	-0.0286409	0.0799287	0.0399997	-0.128452	-0.056291	1	-0.056291	-0.045906	-0.040243	-0.0691322	0.105287
Population involve: CU/NYPH Affiliates	0.118476	0.113257	0.0277051	0.03327	-0.00728067	-0.0673435	-0.0498638	-0.0207792	0.0429177	0.00642503	-0.000138787	-0.0189341	0.00348334	-0.0605853	-0.0333791	-0.0252307	0.24292	-0.0556656	-0.00728067	0.115095	0.14441	0.0341253	-0.0301221	0.129007	-0.0179488	-0.0244613	0.024744	-0.03594	0.14441	0.0229677	-0.0179488	-0.0287154	0.0163638	0.0515145	0.194383	-0.0103096	-0.0126428	-0.0133375	-0.0107324	-0.00321259	0.0377317	-0.00204653	-0.0207792	-0.056291	1	0.32901	0.33157	-0.0143759	-0.0255825
Population involve: Economically disadvantaged	0.114899	-0.0447698	0.0134417	-0.114967	-0.0160389	0.204677	0.061462	0.0791532	-0.0989768	-0.179565	-0.173863	-0.121673	-0.146282	0.0393988	0.0870131	-0.0652513	-0.0227114	0.00861601	0.159052	0.0545484	0.121363	0.0574318	-0.0835028	0.0324009	-0.0395401	-0.000408233	-0.131309	-0.0791736	0.0426573	0.0667232	-0.0395401	-0.0172203	-0.0426573	0.0517973	0.0734965	-0.0227114	0.0734965	0.220875	0.217658	0.143306	0.0100414	0.0611136	0.141618	-0.045906	0.32901	1	0.784642	0.198813	0.199988
Population involve: Educationally disadvantaged	0.0767331	-0.0136043	-0.00615447	-0.0423145	-0.0131645	0.123372	-0.022669	-0.0375717	-0.0367635	-0.149201	-0.0909827	-0.12612	-0.114119	0.0363917	0.0819608	-0.037049	-0.0186412	-0.00757843	0.193781	0.122579	0.0634366	0.0564602	-0.0493988	0.0525752	-0.0324539	-0.0442294	-0.114749	-0.020569	0.0634366	0.0367635	-0.0324539	0.0569058	-0.0634366	-0.0101416	0.096926	-0.0186412	0.096926	0.22403	0.200847	0.103698	0.0610263	-0.0386026	0.110085	-0.040243	0.33157	0.784642	1	0.152123	0.135532
Population involve: Non-English speaking participants	0.0665739	0.0466138	-0.0360181	-0.273557	-0.0557952	0.0570303	-0.100714	-0.0505922	-0.0825101	0.102722	-0.155875	-0.165706	0.0161931	0.180012	0.0234483	-0.0588025	-0.0790072	-0.0917776	0.0457211	-0.0305057	0.0114953	-0.0265445	0.0475036	0.029293	-0.13755	-0.00142014	0.0357162	-0.144698	0.0571282	-0.123194	-0.0124177	-0.00652028	-0.0571282	-0.17746	-0.0968877	0.064742	0.0206335	0.0935269	0.0670435	0.0905856	-0.0215627	-0.122215	0.0218403	-0.0691322	-0.0143759	0.198813	0.152123	1	0.101202
Targeted population: Other vulnerable populations	0.0120675	-0.0670911	0.0341093	0.057573	-0.00896365	0.0354685	0.0822191	-0.0255825	-0.0012384	-0.131286	-0.0225546	-0.038207	-0.101998	-0.0331863	0.160784	0.0175735	-0.0126927	0.0634939	-0.00896365	0.0810373	-0.0201464	0.0122634	-0.00833866	-0.0220978	-0.0220978	-0.0301157	-0.0140428	0.0187572	-0.0201464	0.0012384	-0.0220978	-0.0353531	-0.111812	-0.0400008	-0.0155653	0.195151	-0.0155653	-0.0200025	-0.0197093	0.197151	0.00561186	-0.0245241	-0.0255825	0.105287	-0.0255825	0.199988	0.135532	0.101202	1
No vulnerable population targeted	-0.0238645	-0.0380025	0.0283024	0.153783	-0.0375717	0.0777837	-0.0337405	0.0432752	0.0466186	-0.0724204	0.135997	0.0467912	-0.0856725	-0.119268	-0.051368	0.0154138	0.0214709	-0.144958	-0.0375717	-0.0272015	-0.0370351	-0.0269797	-0.000525594	-0.0492892	0.12405	0.0348367	-0.0801813	0.13144	-0.0844448	0.10881	0.0373804	-0.0372579	0.0370351	0.154366	0.0568544	-0.0532023	-0.00419418	-0.0935515	-0.0778819	-0.100953	-0.0107158	0.139647	0.00564875	-0.290488	-0.107231	-0.236222	-0.193888	-0.821758	-0.132018
Involves compensation	-0.299272	-0.0449796	-0.0731634	0.262273	0.0481221	0.228454	0.230629	0.137342	-0.00421898	-0.723149	-0.128248	-0.0377902	-0.264953	-0.0132114	0.0583408	0.254731	0.0681418	0.170826	-0.0530115	0.273755	-0.0736859	-0.0333815	0.0332128	0.118633	0.118633	0.161678	-0.328375	0.215842	0.108157	0.265037	0.118633	0.110021	0.0736859	0.214748	0.0835633	-0.0750653	-0.0335147	0.00660726	0.0283159	-0.0473006	0.126991	0.110181	0.0291024	-0.0189014	0.0291024	0.0729422	0.0813255	-0.166116	0.0210231
Funding type: Federal/State/Local Government	0.123617	-0.186823	-0.00449978	0.0262744	-0.0199414	0.169591	0.12866	0.206847	-0.045883	-0.276491	-0.121584	-0.0499836	-0.206519	-0.0408084	0.0780552	0.0105142	-0.0282374	0.135713	-0.0199414	-0.00559801	-0.0448196	0.164648	-0.180241	0.0115945	0.133105	0.0684922	-0.173222	0.0285058	-0.0448196	0.127599	0.0723498	-0.0397701	-0.154585	0.0846595	0.0509619	0.181146	0.0509619	0.194397	0.172236	0.224338	-0.00465885	0.06921	0.154095	0.131633	-0.0569132	0.236165	0.110751	0.0429752	0.189715
Funding type: Industry	-0.542285	0.228525	0.0702994	0.159744	0.0353061	-0.0719315	-0.0037489	-0.167843	0.00983126	-0.140244	0.0642339	0.0959103	0.0790758	0.157262	0.0385841	0.129776	-0.0261597	0.0441897	0.0353061	-0.0024602	-0.0173469	-0.0755545	0.0802416	0.0870388	-0.0897377	0.0200626	0.0063901	0.012688	0.0793528	-0.00983126	0.0428447	0.110968	0.114047	0.00597824	-0.0632096	-0.102314	-0.0632096	-0.104656	-0.0977262	-0.165116	0.135023	-0.181559	-0.0910981	-0.0308863	-0.0527256	-0.153721	-0.0620314	0.0207019	-0.0964086
Funding type: Internal	0.37385	-0.0791701	0.0733808	-0.164913	-0.0192839	-0.124887	-0.082639	-0.0550367	0.0857525	0.43626	0.0978687	-0.015539	0.224818	-0.139091	-0.0884094	-0.171461	-0.0273064	-0.101993	-0.0192839	-0.00836827	0.0247915	-0.0709015	0.0760627	-0.0475399	-0.0475399	-0.0647892	0.230226	-0.0301304	-0.0433418	-0.113674	-0.0475399	-0.036203	0.0433418	-0.0860556	-0.0334862	-0.0273064	-0.0334862	-0.0570059	-0.0483076	-0.0459381	-0.121482	0.125236	-0.0550367	0.0311952	-0.000963143	-0.0418287	-0.00565239	-0.0534245	-0.0233768
Funding type: Foundation/Private	-0.0119332	-0.0544944	0.0277051	-0.0476904	-0.00728067	0.112943	-0.0498638	-0.0207792	-0.0229677	-0.0689492	-0.0546819	0.0536619	-0.107513	-0.0101403	-0.0333791	0.0932833	0.24292	0.0515725	-0.00728067	-0.0696773	-0.0163638	-0.0383679	0.0399252	-0.0179488	-0.0179488	-0.0244613	0.024744	-0.03594	-0.0163638	-0.0429177	-0.0179488	-0.0287154	0.0163638	-0.0324904	0.194383	-0.0103096	-0.0126428	-0.0083499	-0.0178741	0.00604691	-0.0120286	-0.00204653	-0.0207792	-0.056291	-0.0207792	-0.0457754	-0.0375717	-0.0868085	-0.0255825
Funding type: Unknown	0.417275	-0.0732291	-0.244506	-0.0550886	-0.0125927	-0.00259423	-0.0160705	0.117586	-0.0446797	0.0649605	-0.0371551	-0.111908	-0.0913565	-0.0744411	-0.0577329	-0.0763178	-0.0178316	-0.0640224	-0.0125927	0.0879093	0.0684194	0.0208628	-0.0152264	-0.0310444	0.0573646	-0.0423085	-0.0958464	0.0301998	-0.028303	0.0446797	-0.0310444	-0.0496664	-0.0684194	-0.00565816	-0.0218671	-0.0178316	0.10268	0.00569705	0.0199332	0.0582293	-0.106871	0.0650073	0.0408231	-0.0973616	0.194349	0.0711415	0.0238465	0.0296049	0.0187572
Study phase: Not applicable	0.0622666	-0.0646464	-0.232681	-0.148141	-0.0181624	0.307733	0.0825322	0.344277	-0.50654	-0.249302	-0.710901	-0.270588	-0.10822	0.475269	0.134894	0.0224681	-0.0257184	-0.0437466	0.140456	0.0412846	0.0304798	0.000736253	0.00640271	-0.0447751	0.0855702	0.181215	-0.180758	0.0805605	-0.0408212	0.0974716	-0.0447751	0.0534864	0.0408212	0.105224	0.0602741	-0.0257184	-0.0315388	0.188026	0.148912	0.132508	0.0224049	-0.0437466	0.117927	-0.0696719	0.00475163	0.135127	0.102724	0.132782	-0.0173727
Phase 1 study	-0.0760339	0.0298349	-0.0206827	0.101991	-0.0113841	-0.218057	-0.0395698	-0.0324904	0.0671062	0.155815	0.0850667	0.182482	0.0815667	-0.0615205	0.00178551	-0.0882163	-0.0161201	0.0541635	-0.0113841	-0.111989	-0.0255865	-0.0122656	0.0163109	-0.0280647	-0.0280647	-0.0382477	0.136864	-0.00565816	-0.0255865	-0.02373	-0.0280647	-0.0448994	0.0255865	-0.0508021	0.116529	-0.0161201	-0.0197683	-0.0331111	-0.0289173	-0.0314172	0.165468	-0.0164377	-0.0324904	0.122048	-0.0324904	-0.0715745	-0.0587472	0.0132867	0.028948
Phase 2 study	-0.197788	0.0320755	-0.00241502	0.220686	0.0686574	-0.178333	0.0388558	-0.0682943	0.18004	0.00212778	0.213099	0.0993527	0.0150402	-0.174872	0.0237002	-0.0849336	0.0223035	0.080768	-0.0371558	0.0407268	0.0591832	-0.110017	0.0794127	-0.0481225	-0.0481225	-0.0925156	0.102214	0.0436865	-0.0359456	-0.0630883	-0.00464631	0.048211	-0.0116188	0.0330102	-0.00327278	-0.0526134	0.0579749	-0.0959751	-0.0835034	-0.0906895	0.0821476	-0.0302729	-0.0305451	0.0431149	-0.0305451	-0.0303295	-0.0170066	-0.148366	0.0553445
Phase 3 study	0.154573	0.0736048	0.174235	-0.104007	-0.0530115	-0.0672184	-0.0662177	-0.151296	0.18208	0.203965	0.241897	0.0443193	0.101211	-0.141587	-0.0807569	0.143027	-0.00346175	-0.0414335	-0.0530115	-0.0710711	-0.028225	0.0896085	-0.0856275	0.0770801	-0.00602684	0.00723112	0.0600568	-0.0446264	0.0626966	0.0228488	0.0355266	-0.0761214	-0.0172358	-0.0940465	-0.0335147	0.0681418	-0.0335147	-0.0401938	-0.0194265	-0.0110482	-0.041853	0.0950193	-0.0791366	-0.00386445	0.0291024	-0.068358	-0.0439296	0.0489359	-0.0678164
Phase 4 study	-0.00986594	-0.0202507	-0.117975	-0.0492059	-0.00934194	0.105771	-0.0179287	-0.0266621	-0.048979	-0.107068	0.0267392	0.0079493	-0.203684	0.00192571	0.0219088	-0.0986595	-0.0132284	-0.0714253	-0.00934194	0.0309614	-0.0209966	0.00801087	-0.0040814	-0.0230303	-0.0230303	-0.0313866	-0.114541	0.0144977	-0.0209966	-0.00304464	-0.0230303	0.0374119	0.0209966	-0.0416889	-0.0162221	-0.0132284	-0.0162221	0.0299677	0.00444595	0.0381393	-0.0792822	-0.0714253	0.0740899	-0.0302374	-0.0266621	0.0399097	0.0683823	-0.00414761	-0.0328252
Written consent: non-English language expected	0.0998072	0.0602396	-0.0185759	-0.252854	-0.0612726	0.0608999	-0.100812	-0.0647368	-0.0369	0.110999	-0.138483	-0.0940724	0.037299	0.143256	0.0965184	-0.0560504	-0.0867633	-0.144498	0.0416339	-0.10527	-0.0451985	-0.0726039	0.0538465	-0.0242072	-0.151053	0.0141559	0.0392224	-0.14786	0.0473172	-0.152665	-0.0242072	-0.025199	-0.0473172	-0.152584	-0.106399	0.0589545	0.0127315	0.0847683	0.0712073	0.0995832	-0.0475412	-0.159925	0.00868763	-0.12182	0.00868763	0.171902	0.129883	0.785565	0.116159
Written consent: non-English language not expected	-0.0992992	-0.0563262	0.0175975	0.256287	0.0615974	-0.0663264	0.10271	0.0655511	0.0543685	-0.107274	0.152375	0.0987707	-0.0308025	-0.141222	-0.0954154	0.0641272	0.0872232	0.14665	-0.0414144	0.111877	0.0458338	0.0531804	-0.0351644	0.0248782	0.151854	-0.0132898	-0.033646	0.149305	-0.0467764	0.154366	0.0248782	0.0262586	0.0467764	0.153909	0.106963	-0.0586437	-0.0122894	-0.0864847	-0.0719587	-0.101474	0.0498143	0.162093	-0.00794843	0.123972	-0.00794843	-0.18842	-0.128664	-0.791067	-0.115357
Written consent: language unknown	-0.0059386	-0.0386863	0.00970737	-0.0308934	-0.00255102	0.0522069	-0.0174714	-0.00728067	-0.169643	-0.0373635	-0.133825	-0.0447887	-0.063598	-0.021228	-0.0116955	-0.0780491	-0.0036123	-0.0195042	-0.00255102	-0.0632582	-0.00573358	0.189759	-0.182358	-0.00628894	-0.00628894	-0.00857081	-0.054662	-0.0125927	-0.00573358	-0.0150376	-0.00628894	-0.0100614	0.00573358	-0.0113841	-0.00442981	-0.0036123	-0.00442981	0.0158607	0.0066037	0.0174136	-0.0216497	-0.0195042	-0.00728067	-0.0197234	-0.00728067	0.159052	-0.0131645	0.0457211	-0.00896365
Number of sites*	0.342687	0.0344601	0.117898	-0.141577	-0.0149455	-0.194964	-0.11122	-0.087154	0.0921039	0.422646	0.173302	-0.00867417	0.23293	-0.11221	-0.0685196	-0.0132306	-0.0346287	-0.101605	-0.0292714	-0.0327714	0.0374671	-0.0613886	0.0652198	-0.0190847	-0.0535897	-0.0534573	0.250175	-0.100388	-0.0181581	-0.117083	-0.0313644	-0.0316692	0.0501343	-0.0857814	-0.0170886	-0.0265843	-0.042823	-0.0676093	-0.0651717	-0.0671714	-0.12079	-0.119341	-0.0765799	-0.0489341	0.0733952	-0.0797741	-0.0813577	0.0595518	-0.0848437
Target domain: B04	-0.0199981	0.000498535	0.00970737	-0.0308934	-0.00255102	0.0522069	-0.0174714	-0.00728067	0.0150376	-0.0373635	0.0190623	0.0569568	-0.063598	-0.021228	-0.0116955	-0.0780491	-0.0036123	-0.0195042	-0.00255102	0.0403271	-0.00573358	-0.0134434	0.0139891	-0.00628894	-0.00628894	-0.00857081	0.046669	-0.0125927	-0.00573358	-0.0150376	-0.00628894	-0.0100614	0.00573358	-0.0113841	-0.00442981	-0.0036123	-0.00442981	-0.00873469	-0.00728985	-0.00882655	0.117831	-0.0195042	-0.00728067	-0.0197234	-0.00728067	0.159052	0.193781	0.0457211	0.284596
Target domain: C01	-0.0684555	0.0125477	-0.111195	-0.0250341	-0.00970737	0.116248	-0.0220482	0.06951	0.0572224	-0.142179	0.0309818	-0.0321587	-0.101064	-0.0423453	-0.0445046	0.00398245	-0.0137458	-0.0742192	-0.00970737	0.0126806	-0.0218179	-0.0511562	0.0532325	-0.0239312	0.0880326	0.0506158	-0.15292	0.0690509	-0.0218179	0.0431722	0.0880326	-0.0382864	0.0218179	0.0846851	-0.0168567	-0.0137458	-0.0168567	-0.0124788	-0.0188473	0.00176353	0.031352	0.0483361	0.06951	-0.0750531	-0.0277051	0.08174	0.0624035	0.0912036	-0.0341093
Target domain: C02	-0.0864678	0.00159492	-0.0561226	-0.0625337	-0.00816127	0.134687	-0.00359324	0.0911317	0.0481085	-0.119534	0.0120724	-0.0130865	-0.103927	-0.0679131	-0.0374163	-0.00171272	-0.0115565	-0.0623983	-0.00816127	0.0627368	-0.018343	-0.0430085	0.0447541	-0.0201197	0.111664	0.0705438	-0.11004	0.0285511	-0.018343	0.0109748	-0.0201197	-0.0321885	0.018343	0.038912	-0.0141719	-0.0115565	-0.0141719	-0.00599496	-0.0162005	0.00743983	0.0199839	-0.0623983	0.0911317	-0.0630994	-0.0232925	0.060719	0.0902966	0.113794	-0.0286767
Target domain: C04	0.283125	0.0731747	0.115983	-0.233967	-0.0379896	-0.377888	-0.225893	-0.108423	0.185203	0.928127	0.283874	0.111943	0.412441	-0.138178	-0.0777622	-0.210038	-0.053794	-0.243169	-0.0379896	-0.301103	0.0564015	-0.114957	0.0847758	-0.0504546	-0.0936542	-0.127636	0.49308	-0.119833	-0.085384	-0.185203	-0.0936542	-0.149833	-0.00913969	-0.144836	-0.00511022	-0.053794	0.0557479	-0.101214	-0.0949762	-0.0953707	-0.0737343	-0.0697863	-0.108423	-0.106127	0.00410404	-0.183763	-0.152638	0.0633901	-0.133486
Target domain: C05	-0.00100717	-0.0986937	0.031056	0.0100682	-0.00816127	0.0376826	-0.0558948	-0.0232925	-0.070058	-0.0857376	-0.0368396	-0.0456371	-0.0375691	0.022561	0.0361068	0.104566	-0.0115565	-0.0623983	-0.00816127	0.0295976	-0.018343	-0.0430085	0.0447541	-0.0201197	-0.0201197	-0.0274199	-0.0452037	-0.0402869	-0.018343	0.0109748	-0.0201197	-0.0321885	0.018343	-0.0364201	0.17148	-0.0115565	-0.0141719	-0.0202412	-0.0195939	-0.0228544	-0.0246392	0.0818519	-0.0232925	-0.0630994	-0.0232925	-0.0513119	-0.042116	-0.048592	-0.0286767
Target domain: C06	-0.0788785	0.0820277	0.00256067	0.132298	-0.0210159	0.0568393	0.0186121	0.041624	0.123883	-0.0227173	0.113608	0.0790252	-0.00835869	-0.0945445	-0.0310646	-0.029576	0.0710624	-0.160681	-0.0210159	0.0526752	-0.0472347	-0.11075	0.115246	-0.0518098	0.00669954	-0.0271145	-0.133675	-0.012054	-0.0472347	0.00727548	0.00669954	0.0294395	0.0472347	0.0734449	-0.0364939	-0.029759	-0.0364939	-0.0524318	-0.0440772	-0.0463419	0.0197613	0.0314517	-0.00917797	-0.120141	-0.00917797	-0.132132	-0.108452	-0.0414966	-0.0738448
Target domain: C07	-0.0512668	-0.0164936	-0.100674	-0.0184295	-0.00573358	0.0264734	-0.0392681	-0.0163638	-0.132235	-0.0364907	-0.0258812	-0.100666	-0.0030842	-0.0477114	-0.0262863	-0.0260914	-0.00811887	-0.043837	-0.00573358	-0.049051	-0.0128866	-0.030215	0.0314414	-0.0141348	-0.0141348	-0.0192634	-0.122856	-0.028303	-0.0128866	-0.033798	-0.0141348	-0.0226136	0.0128866	0.0802607	-0.00995629	-0.00811887	-0.00995629	-0.0104961	-0.00866168	-0.00419666	-0.0486592	0.0237236	-0.0163638	-0.0443296	-0.0163638	-0.0360484	-0.029588	0.0114953	-0.0201464
Target domain: C08	-0.100782	-0.0568877	-0.0300223	0.128704	-0.0165247	-0.092546	-0.0853064	0.0138073	0.0344456	-0.0979665	0.0192316	0.108787	-0.111427	0.0312185	-0.036584	0.0984643	-0.0233994	-0.126343	-0.0165247	0.0846493	0.0396816	-0.0524435	0.0571467	-0.0407378	0.16992	-0.00332052	-0.129529	-0.00821319	-0.0371404	0.122963	0.0294813	-0.0651744	-0.0396816	0.287515	-0.028695	-0.0233994	0.0702272	-0.0173683	0.00967049	0.00724587	0.121304	0.155483	0.0138073	-0.102352	0.0747766	0.0453402	-0.0147212	-0.188374	-0.0580638
Target domain: C09	-0.0340575	-0.0386863	0.00970737	0.0825749	-0.00255102	-0.0488636	-0.0174714	-0.00728067	0.0150376	-0.0373635	0.0190623	0.0569568	-0.063598	0.120172	-0.0116955	0.0326848	-0.0036123	-0.0195042	-0.00255102	0.0403271	-0.00573358	-0.0134434	0.0139891	-0.00628894	-0.00628894	-0.00857081	-0.054662	0.202579	-0.00573358	0.169643	-0.00628894	-0.0100614	0.00573358	0.224087	-0.00442981	-0.0036123	-0.00442981	-0.00912304	-0.00669227	-0.00968221	0.117831	-0.0195042	-0.00728067	-0.0197234	-0.00728067	-0.0160389	-0.0131645	-0.0557952	-0.00896365
Target domain: C10	-0.140104	-0.0601004	0.00786712	0.314723	0.092011	-0.0965066	0.239665	-0.0364121	-0.0350774	-0.292527	0.0610976	0.0114405	-0.0595042	-0.0618354	0.0101269	0.183301	-0.0392594	0.506032	0.092011	0.178487	0.0453318	0.266463	-0.223163	-0.019153	-0.019153	-0.0565785	-0.0131799	0.0944231	-0.00849115	0.0350774	0.0792407	0.111032	-0.0453318	-0.06748	0.0211624	0.130289	-0.0481444	-0.063361	-0.0516974	0.0197185	0.0312399	-0.0504251	0.00630418	0.497755	-0.0791283	-0.132492	-0.0689275	-0.206297	0.077882
Target domain: C11	-0.0765465	-0.0517218	0.0218179	0.0835815	0.444926	-0.109824	0.181194	-0.0163638	0.033798	-0.0364907	0.0428438	0.0822781	0.0901535	-0.0477114	-0.0262863	0.0236849	-0.00811887	0.226405	-0.00573358	0.0440748	-0.0128866	0.0611273	-0.0568191	-0.0141348	-0.0141348	-0.0192634	0.059342	-0.028303	-0.0128866	-0.033798	-0.0141348	0.214377	-0.189691	-0.0255865	-0.00995629	-0.00811887	0.250898	-0.0168387	-0.0147727	-0.0175305	-0.0486592	-0.043837	-0.0163638	0.156688	-0.0163638	-0.0360484	-0.029588	-0.0797705	0.111812
Target domain: C12	0.0438911	-0.00332659	-0.028041	-0.183901	-0.0167644	0.172778	-0.114816	0.0124215	0.036583	0.0926718	0.0995086	-0.0714571	0.0189429	-0.115677	-0.0768584	-0.0277749	-0.0237387	-0.128175	-0.0167644	-0.118984	-0.037679	-0.0883455	0.0919313	0.0974931	-0.0413286	0.0468712	-0.000651704	-0.0464977	0.0382587	-0.036583	0.0280823	-0.0661196	0.037679	-0.0351344	0.0686724	-0.0237387	-0.0291111	0.0286715	0.0100174	0.0617617	-0.024759	-0.102849	0.132957	-0.104497	0.0124215	0.0421157	0.052972	0.0267687	-0.00944005
Target domain: C13	0.0438911	-0.00332659	-0.028041	-0.183901	-0.0167644	0.172778	-0.114816	0.0124215	0.036583	0.0926718	0.0995086	-0.0714571	0.0189429	-0.115677	-0.0768584	-0.0277749	-0.0237387	-0.128175	-0.0167644	-0.118984	-0.037679	-0.0883455	0.0919313	0.0974931	-0.0413286	0.0468712	-0.000651704	-0.0464977	0.0382587	-0.036583	0.0280823	-0.0661196	0.037679	-0.0351344	0.0686724	-0.0237387	-0.0291111	0.0286715	0.0100174	0.0617617	-0.024759	-0.102849	0.132957	-0.104497	0.0124215	0.0421157	0.052972	0.0267687	-0.00944005
Target domain: C14	0.046522	-0.0532693	0.0506252	-0.125282	-0.0228974	0.306116	-0.0254121	0.0304802	-0.260883	-0.307062	-0.463838	-0.170295	-0.0567766	0.396693	0.264476	0.0411822	-0.0324232	0.0464177	0.111411	0.0150422	0.00891007	0.124336	-0.137477	-0.056448	-0.056448	0.00511472	-0.273434	-0.026552	-0.0514633	-0.0607509	-0.00126376	0.0509501	0.0514633	-0.0706356	-0.039761	-0.0324232	-0.039761	0.0731155	0.0446633	0.104603	-0.00746482	-0.0945262	-0.0174347	0.0426321	-0.0653496	0.160972	0.131353	0.247184	0.11618
Target domain: C15	0.0469839	-0.0170974	0.014952	-0.158041	-0.0162829	-0.0503553	-0.083316	-0.0464719	0.0322648	0.290007	0.0425487	0.0476099	0.0413361	-0.111104	-0.0350053	-0.00150684	-0.023057	-0.0985659	-0.0162829	-0.207206	0.0411469	-0.0156988	-0.0123249	-0.0401417	-0.0401417	-0.0018818	0.140557	0.0309801	0.0411469	-0.0322648	-0.0401417	-0.0642208	0.036597	-0.0320423	0.171943	-0.023057	-0.0282751	-0.0299153	-0.0367629	0.0975201	-0.0660023	0.031074	-0.0464719	-0.0487474	-0.0464719	-0.0419644	-0.0483272	-0.0409075	-0.0065719
Target domain: C16	-0.0815257	-0.0592912	0.0118963	0.190075	-0.0157924	-0.0522206	-0.0503272	-0.045072	0.0930923	-0.193934	0.0639238	0.0646584	-0.210276	-0.0813946	-0.0724024	0.0848233	-0.0223624	-0.0144081	-0.0157924	0.103077	-0.0354945	-0.0832235	0.0866014	-0.0389325	-0.0389325	0.109425	-0.195009	0.112336	0.0442161	0.233562	0.0339269	0.0309652	0.0354945	0.179419	-0.0274234	-0.0223624	-0.0274234	-0.043312	-0.0356162	-0.0412228	0.0633405	0.384351	0.0814516	-0.0693691	-0.045072	-0.00638299	-0.00828935	-0.111984	-0.0554908
Target domain: C17	0.239206	0.0713375	0.0791612	-0.0733603	-0.0208029	-0.152655	-0.0723088	-0.0593721	0.0962064	0.209164	0.133576	-0.0450023	0.119378	-0.13265	-0.0953736	-0.0344659	-0.0294574	-0.159052	-0.0208029	-0.0119914	0.017718	-0.109628	0.114078	0.0665802	-0.0512847	0.0615324	0.105131	-0.0103396	0.017718	-0.016942	-0.0512847	-0.0443347	0.046756	-0.0254587	-0.036124	-0.0294574	-0.036124	-0.0601545	-0.0521159	-0.0530856	-0.0767734	-0.00853531	-0.0593721	-0.160839	0.094136	-0.0556444	-0.0481393	0.0533268	-0.0730964
Target domain: C18	-0.0715786	-0.00384458	-0.132699	0.129866	-0.0157924	0.019287	0.152085	0.144713	0.0277615	-0.193934	0.0639238	-0.0973081	-0.191932	-0.00636393	-0.0317536	0.123996	0.228736	0.118511	-0.0157924	0.0481119	-0.0354945	-0.0472819	0.0518725	0.0339269	-0.0389325	0.109425	0.0917583	0.150394	0.0442161	0.1029	0.0339269	0.0775909	0.0354945	0.0128232	-0.0274234	-0.0223624	-0.0274234	-0.022774	-0.0117289	-0.0107016	0.0880113	0.0653437	-0.045072	0.0360934	0.0181898	-0.0683216	-0.0448929	-0.165851	-0.0554908
Target domain: C19	0.0627431	-0.0132572	-0.00407563	0.0211843	-0.0134434	0.0907516	-0.0589358	-0.0383679	0.0792456	0.102863	0.0694671	-0.00918299	0.0432177	0.00277118	-0.0616331	-0.00731007	0.124834	-0.0723209	-0.0134434	-0.123407	-0.030215	-0.0296584	0.0339234	0.0503498	-0.0331416	0.0789628	-0.000522604	-0.0227494	0.0611273	-0.00438137	-0.0331416	0.000407859	-0.0611273	-0.0599922	-0.0233444	-0.0190362	0.0942753	0.117351	0.140114	-0.0341431	-0.029278	0.0495317	0.0341253	-0.103939	-0.0383679	-0.0490337	-0.0274296	0.096911	-0.0472369
Target domain: C20	0.00632602	-0.00667236	0.0823835	0.00618603	-0.0216497	0.00715601	-0.102785	-0.0120286	0.0762318	0.0503369	0.0766935	0.101177	-0.078018	-0.140811	-0.0992559	-0.0307336	0.166852	-0.0818854	-0.0216497	-0.10451	0.0140394	-0.0010071	-0.0178638	0.0039373	0.0612469	-0.0301358	-0.0691617	-0.0170628	0.0140394	-0.0505379	-0.0533723	-0.048713	0.0486592	-0.0638531	0.0431412	-0.0306565	-0.0375945	-0.0305991	-0.0162032	-0.0170527	-0.067302	0.0644868	-0.0617889	-0.125909	0.0874921	0.0100414	0.00344326	-0.24754	-0.0760719
Target domain: C23	-0.180557	0.0279919	-0.0532872	0.151789	0.0664164	0.0251692	0.0104388	0.00256926	0.0719336	-0.27538	0.0472252	-0.00414168	-0.187656	-0.0534958	0.0642006	0.133194	-0.0543886	-0.0265115	0.0664164	0.130631	0.00791338	0.0100557	0.0258582	0.0345222	0.0345222	0.0310396	-0.155529	0.14787	0.00791338	0.101857	-0.00854836	0.0690117	0.0392072	0.0994222	-0.0666976	0.0198292	-0.0666976	-0.0256831	-0.0198174	0.0126654	0.024047	0.0520633	0.00256926	0.0147531	-0.0722247	-0.0401085	-0.00346869	-0.118299	0.079899
Target domain: C25	0.0893406	-0.0631716	0.0239312	-0.0761604	-0.00628894	0.0871762	0.0912708	0.275962	-0.0388093	0.0381034	-0.0158244	-0.0268062	-0.0289501	-0.0523327	-0.0288324	-0.101415	-0.00890526	-0.0480831	-0.00628894	-0.0282656	-0.0141348	0.0503498	-0.0461877	-0.0155039	0.153747	0.104686	-0.051487	0.0573646	-0.0141348	0.0388093	-0.0155039	-0.0248039	0.0141348	0.165434	-0.0109206	-0.00890526	-0.0109206	0.00170972	-0.00127544	0.0148035	0.0039373	0.0136707	0.129007	0.07387	-0.0179488	-0.0395401	-0.0324539	-0.0541284	-0.0220978
Target domain: C26	-0.0330933	-0.0383347	-0.117285	-0.0620246	-0.00512168	0.104816	0.0469785	-0.0146174	-0.1552	-0.0750146	-0.115205	-0.0899222	-0.0756312	0.099325	-0.023481	0.0100412	-0.0072524	0.0362793	-0.00512168	-0.0750113	-0.0115113	0.0750021	-0.0704654	-0.0126263	-0.0126263	-0.0172076	-0.00802379	-0.0252824	-0.0115113	-0.0301909	-0.0126263	-0.0202002	-0.214686	-0.0228558	-0.00889372	0.349022	-0.00889372	-0.0126636	-0.0112615	-0.0137126	-0.0434661	-0.0391586	-0.0146174	0.0352199	-0.0146174	0.0556813	-0.0264303	0.0408406	0.129348
Target domain: D01	0.00812086	-0.0386863	0.00970737	-0.0308934	-0.00255102	0.0522069	-0.0174714	-0.00728067	0.0150376	-0.0373635	0.0190623	-0.0447887	-0.063598	-0.021228	-0.0116955	-0.0780491	-0.0036123	-0.0195042	-0.00255102	-0.0632582	-0.00573358	-0.0134434	0.0139891	-0.00628894	-0.00628894	-0.00857081	-0.054662	-0.0125927	-0.00573358	-0.0150376	-0.00628894	-0.0100614	0.00573358	-0.0113841	-0.00442981	-0.0036123	-0.00442981	0.0117183	-0.00684167	0.0174136	-0.0216497	-0.0195042	-0.00728067	-0.0197234	-0.00728067	-0.0160389	-0.0131645	0.0457211	-0.00896365
Target domain: D02	-0.0591404	-0.0444969	0.0168567	0.0777115	-0.00442981	-0.0263485	-0.0303389	-0.0126428	0.0261126	-0.0648812	0.0331015	-0.077775	-0.110437	-0.0368622	-0.020309	-0.135531	-0.00627271	-0.0338688	-0.00442981	0.0700275	-0.00995629	-0.0233444	0.0242919	-0.0109206	-0.0109206	-0.0148831	0.08104	-0.0218671	-0.00995629	-0.0261126	-0.0109206	0.135112	0.00995629	-0.0197683	-0.00769231	-0.00627271	-0.00769231	-0.0113463	-0.0109293	-0.0120253	-0.0375945	-0.0338688	-0.0126428	-0.0342494	-0.0126428	0.174844	0.216712	0.0793941	-0.0155653
Target domain: D04	0.0141018	-0.0444969	0.0168567	0.0120327	-0.00442981	0.0321541	-0.0303389	-0.0126428	0.0261126	-0.0648812	0.0331015	-0.077775	-0.110437	-0.0368622	-0.020309	-0.0714352	-0.00627271	-0.0338688	-0.00442981	0.0100693	-0.00995629	0.0942753	-0.0893594	-0.0109206	-0.0109206	-0.0148831	-0.0362665	-0.0218671	-0.00995629	-0.0261126	-0.0109206	0.135112	0.00995629	0.116529	-0.00769231	-0.00627271	-0.00769231	0.00761072	0.0003987	0.0229744	0.0431412	-0.0338688	-0.0126428	-0.0342494	-0.0126428	0.0734965	0.096926	0.0206335	-0.0155653
Target domain: D06	-0.0621764	0.000498535	0.00970737	0.0825749	-0.00255102	-0.0488636	-0.0174714	-0.00728067	0.0150376	-0.0373635	0.0190623	-0.0447887	-0.063598	-0.021228	-0.0116955	-0.0780491	-0.0036123	-0.0195042	-0.00255102	0.0403271	-0.00573358	-0.0134434	0.0139891	-0.00628894	-0.00628894	-0.00857081	0.046669	-0.0125927	-0.00573358	-0.0150376	-0.00628894	0.253546	0.00573358	-0.0113841	-0.00442981	-0.0036123	-0.00442981	-0.00925249	-0.00743924	-0.00939699	-0.0216497	-0.0195042	-0.00728067	-0.0197234	-0.00728067	0.159052	0.193781	0.0457211	-0.00896365
Target domain: D09	-0.0340575	0.000498535	0.00970737	-0.0308934	-0.00255102	0.0522069	-0.0174714	-0.00728067	-0.169643	-0.0373635	0.0190623	-0.0447887	-0.063598	-0.021228	-0.0116955	-0.0780491	-0.0036123	-0.0195042	-0.00255102	0.0403271	-0.00573358	-0.0134434	0.0139891	-0.00628894	-0.00628894	-0.00857081	-0.054662	-0.0125927	-0.00573358	-0.0150376	-0.00628894	-0.0100614	0.00573358	-0.0113841	-0.00442981	-0.0036123	-0.00442981	0.00291574	-0.00475017	0.00315265	-0.0216497	-0.0195042	-0.00728067	-0.0197234	-0.00728067	-0.0160389	-0.0131645	0.0457211	-0.00896365
Target domain: D10	-0.0382719	-0.0270373	0.0137458	0.036591	-0.0036123	0.00236709	-0.0247399	-0.0103096	0.0212935	-0.0529075	0.0269926	-0.0634218	-0.0900561	-0.0300593	-0.016561	-0.110519	-0.00511509	-0.0276184	-0.0036123	-0.0162355	-0.00811887	-0.0190362	0.0198088	-0.00890526	-0.00890526	-0.0121364	-0.00565915	-0.0178316	-0.00811887	-0.0212935	-0.00890526	0.17239	0.00811887	-0.0161201	-0.00627271	-0.00511509	-0.00627271	0.00174581	-0.010111	0.00567585	-0.0306565	-0.0276184	-0.0103096	-0.0279287	-0.0103096	0.101255	0.127878	0.064742	-0.0126927
Target domain: D12	-0.0591404	0.0462283	0.0168567	0.0120327	-0.00442981	0.0321541	-0.0303389	-0.0126428	0.0261126	-0.0648812	0.0331015	-0.077775	-0.110437	-0.0368622	-0.020309	-0.0714352	-0.00627271	-0.0338688	-0.00442981	0.0100693	-0.00995629	-0.0233444	0.0242919	-0.0109206	-0.0109206	-0.0148831	-0.0362665	-0.0218671	-0.00995629	0.0807858	-0.0109206	0.135112	0.00995629	-0.0197683	-0.00769231	-0.00627271	-0.00769231	-0.0132195	-0.0123993	-0.0126857	-0.0375945	-0.0338688	-0.0126428	-0.0342494	-0.0126428	0.0734965	0.096926	0.0793941	-0.0155653
Target domain: D23	0.00812086	-0.0386863	0.00970737	-0.0308934	-0.00255102	0.0522069	-0.0174714	-0.00728067	0.0150376	-0.0373635	0.0190623	-0.0447887	-0.063598	-0.021228	-0.0116955	-0.0780491	-0.0036123	-0.0195042	-0.00255102	-0.0632582	-0.00573358	-0.0134434	0.0139891	-0.00628894	-0.00628894	-0.00857081	-0.054662	-0.0125927	-0.00573358	-0.0150376	-0.00628894	-0.0100614	0.00573358	-0.0113841	-0.00442981	-0.0036123	-0.00442981	0.0117183	-0.00684167	0.0174136	-0.0216497	-0.0195042	-0.00728067	-0.0197234	-0.00728067	-0.0160389	-0.0131645	0.0457211	-0.00896365
Target domain: D27	-0.0319962	-0.0265358	0.0277051	-0.00721021	-0.00728067	0.0768854	-0.0498638	-0.0207792	-0.0229677	-0.106636	0.0544043	-0.127828	-0.18151	-0.0605853	-0.0333791	-0.143745	-0.0103096	-0.0556656	-0.00728067	0.0411858	-0.0163638	0.0341253	-0.0301221	-0.0179488	-0.0179488	-0.0244613	-0.0475563	-0.03594	-0.0163638	0.0229677	-0.0179488	0.0653275	0.0163638	0.0515145	-0.0126428	-0.0103096	-0.0126428	-0.00280814	-0.0105192	0.00675918	-0.0120286	-0.0556656	-0.0207792	-0.056291	-0.0207792	0.0791532	0.110085	0.0942729	-0.0255825
Target domain: E01	-0.0103123	-0.0444969	-0.140874	0.14339	-0.00442981	-0.084851	0.0642895	0.401409	0.0261126	-0.0648812	0.0331015	-0.077775	-0.050407	-0.0368622	-0.020309	0.0567567	-0.00627271	-0.0338688	-0.00442981	0.0700275	-0.00995629	-0.0233444	0.0242919	-0.0109206	-0.0109206	0.162361	0.0223868	0.227228	-0.00995629	0.0807858	-0.0109206	0.135112	0.00995629	-0.0197683	-0.00769231	-0.00627271	-0.00769231	-0.00632606	-0.00911333	-0.00195465	-0.0375945	0.0531276	-0.0126428	-0.0342494	-0.0126428	-0.0278513	-0.0228599	-0.0381271	0.154356
Target domain: E04	-0.0059386	-0.0386863	-0.262792	-0.0308934	-0.00255102	0.0522069	-0.0174714	-0.00728067	-0.169643	-0.0373635	-0.133825	-0.0447887	0.0401116	0.120172	-0.0116955	-0.0780491	-0.0036123	-0.0195042	-0.00255102	0.0403271	-0.00573358	-0.0134434	0.0139891	-0.00628894	-0.00628894	-0.00857081	-0.054662	-0.0125927	-0.00573358	-0.0150376	-0.00628894	-0.0100614	0.00573358	-0.0113841	-0.00442981	-0.0036123	-0.00442981	-0.00161499	0.00212191	0.00372309	-0.0216497	-0.0195042	-0.00728067	-0.0197234	-0.00728067	-0.0160389	-0.0131645	0.0457211	-0.00896365
Target domain: E05	-0.0103123	-0.0444969	-0.140874	0.14339	-0.00442981	-0.084851	0.0642895	0.401409	0.0261126	-0.0648812	0.0331015	-0.077775	-0.050407	-0.0368622	-0.020309	0.0567567	-0.00627271	-0.0338688	-0.00442981	0.0700275	-0.00995629	-0.0233444	0.0242919	-0.0109206	-0.0109206	0.162361	0.0223868	0.227228	-0.00995629	0.0807858	-0.0109206	0.135112	0.00995629	-0.0197683	-0.00769231	-0.00627271	-0.00769231	-0.00632606	-0.00911333	-0.00195465	-0.0375945	0.0531276	-0.0126428	-0.0342494	-0.0126428	-0.0278513	-0.0228599	-0.0381271	0.154356
Target domain: F01	0.0792059	-0.0671782	-0.298605	0.0120327	-0.00442981	0.0321541	0.0642895	0.401409	-0.0807858	-0.0648812	-0.0553943	0.0400114	-0.050407	-0.0368622	-0.020309	0.0567567	-0.00627271	0.0531276	-0.00442981	0.0100693	-0.00995629	0.0942753	-0.0893594	-0.0109206	-0.0109206	-0.0148831	-0.0362665	-0.0218671	-0.00995629	-0.0261126	-0.0109206	-0.0174714	0.00995629	0.116529	-0.00769231	-0.00627271	-0.00769231	0.0285159	0.0373227	0.0687051	-0.0375945	-0.0338688	0.194383	0.0520327	-0.0126428	-0.0278513	-0.0228599	-0.0381271	-0.0155653
Target domain: F02	-0.0319703	-0.0470714	-0.0880326	-0.0295388	-0.00628894	0.0871762	-0.0430716	-0.0179488	-0.0388093	-0.0921108	-0.0158244	-0.0268062	-0.071562	0.00576546	0.16002	0.0805767	-0.00890526	-0.0480831	-0.00628894	0.0568561	-0.0141348	0.133841	-0.126862	0.153747	-0.0155039	0.104686	-0.0931216	0.0573646	0.171031	0.0388093	-0.0155039	0.0835064	0.0141348	-0.0280647	-0.0109206	-0.00890526	-0.0109206	0.0132515	0.01229	0.00109228	0.0612469	-0.0480831	0.129007	-0.0486233	-0.0179488	-0.0395401	-0.0324539	-0.0124177	-0.0220978
Target domain: F03	-0.0567652	-0.0864006	-0.0624035	0.332437	-0.0131645	-0.168708	0.31479	0.183913	0.0394795	-0.192813	0.0352528	0.146908	0.0785491	-0.109547	-0.0603541	0.145811	-0.0186412	0.550857	-0.0131645	0.186725	-0.029588	0.14035	-0.130458	0.0525752	0.137604	0.0189784	0.010751	0.0238465	-0.029588	0.074885	0.222633	0.0569058	0.029588	0.0870695	-0.0228599	-0.0186412	-0.0228599	-0.0170985	-0.0098961	-0.00522006	0.0322348	-0.100651	0.183913	0.513607	-0.0375717	-0.0827681	-0.0679348	-0.1622	-0.0462567
Target domain: G04	-0.0435238	0.0173292	0.0239312	-0.0761604	-0.00628894	0.128704	-0.0430716	-0.0179488	-0.11469	-0.0921108	-0.14146	-0.0268062	0.0136618	0.121962	0.254446	-0.0559174	-0.00890526	0.0136707	0.405636	0.0142952	0.171031	-0.0331416	0.0344868	-0.0155039	-0.0155039	-0.0211293	-0.134756	-0.0310444	-0.0141348	-0.0370716	-0.0155039	-0.0248039	0.0141348	-0.0280647	-0.0109206	-0.00890526	-0.0109206	-0.0148848	-0.0126925	0.286801	-0.0533723	-0.0480831	-0.0179488	0.196363	-0.0179488	0.104342	0.137604	0.0710038	0.0985192
Target domain: G07	-0.00486613	-0.0580025	-0.117285	0.108833	-0.00512168	-0.0473736	0.0469785	0.344422	0.0301909	-0.0750146	0.0382714	-0.0899222	-0.0756312	-0.0426195	-0.023481	0.0100412	-0.0072524	-0.0391586	-0.00512168	0.0289726	-0.0115113	-0.0269904	0.0280859	-0.0126263	-0.0126263	0.136487	-0.00802379	0.190717	-0.0115113	0.0625047	-0.0126263	0.112111	0.0115113	-0.0228558	-0.00889372	-0.0072524	-0.00889372	0.000396125	-0.0113365	0.00704536	-0.0434661	0.0362793	-0.0146174	-0.0395986	-0.0146174	-0.0322012	-0.0264303	-0.0101129	0.129348
Target domain: G11	-0.0319703	-0.0470714	-0.0880326	-0.0295388	-0.00628894	0.0871762	-0.0430716	-0.0179488	-0.0388093	-0.0921108	-0.0158244	-0.0268062	-0.071562	0.00576546	0.16002	0.0805767	-0.00890526	-0.0480831	-0.00628894	0.0568561	-0.0141348	0.133841	-0.126862	0.153747	-0.0155039	0.104686	-0.0931216	0.0573646	0.171031	0.0388093	-0.0155039	0.0835064	0.0141348	-0.0280647	-0.0109206	-0.00890526	-0.0109206	0.0132515	0.01229	0.00109228	0.0612469	-0.0480831	0.129007	-0.0486233	-0.0179488	-0.0395401	-0.0324539	-0.0124177	-0.0220978
Target domain: J02	0.00812086	-0.0386863	0.00970737	-0.0308934	-0.00255102	0.0522069	-0.0174714	-0.00728067	0.0150376	-0.0373635	0.0190623	-0.0447887	-0.063598	-0.021228	-0.0116955	-0.0780491	-0.0036123	-0.0195042	-0.00255102	-0.0632582	-0.00573358	-0.0134434	0.0139891	-0.00628894	-0.00628894	-0.00857081	-0.054662	-0.0125927	-0.00573358	-0.0150376	-0.00628894	-0.0100614	0.00573358	-0.0113841	-0.00442981	-0.0036123	-0.00442981	0.0117183	-0.00684167	0.0174136	-0.0216497	-0.0195042	-0.00728067	-0.0197234	-0.00728067	-0.0160389	-0.0131645	0.0457211	-0.00896365
Target domain: N06	0.0221803	-0.0386863	0.00970737	0.0825749	-0.00255102	-0.0488636	-0.0174714	-0.00728067	0.0150376	-0.0373635	-0.133825	-0.0447887	-0.063598	-0.021228	-0.0116955	-0.0780491	-0.0036123	-0.0195042	-0.00255102	-0.0632582	-0.00573358	-0.0134434	0.0139891	-0.00628894	-0.00628894	-0.00857081	-0.054662	-0.0125927	-0.00573358	-0.0150376	-0.00628894	-0.0100614	0.00573358	-0.0113841	-0.00442981	-0.0036123	-0.00442981	0.0109416	0.00989035	0.0350972	-0.0216497	0.130793	-0.00728067	-0.0197234	-0.00728067	-0.0160389	-0.0131645	0.0457211	-0.00896365
[truncated: 59 more columns]
